# Supplementary material for: Inferences on the evolution of the ascorbic acid synthesis pathway in insects using Phylogenetic Tree Collapser (PTC), a tool for the automated collapsing of phylogenetic trees using taxonomic information
Source: J Integr Bioinform. 2024 Jul 24;21(2):20230051. doi: 10.1515/jib-2023-0051 (PMC11377030; doi:10.1515/jib-2023-0051)
Supplement: Supplementary file 1 — Supplementary Material Details [file j_jib-2023-0051_suppl_001.zip]

Archive with 10 entries (10 files):
- Supplementary_File_1.pdf
- Supplementary_File_10_UGP2.con_PDF.pdf
- Supplementary_File_2_Stop_terms_PDF.pdf
- Supplementary_File_3_Commands_used_PDF.pdf
- Supplementary_File_4_AKR1B1_tree_PDF.pdf
- Supplementary_File_5_DHR24.con_PDF.pdf
- Supplementary_File_6_PGM1.con_PDF.pdf
- Supplementary_File_7_PGM2.con_PDF.pdf
- Supplementary_File_8_UGDH_Pri.con_PDF.pdf
- Supplementary_File_9_UGDH_Sec.con_PDF.pdf
